# Supplementary material for: Nanocomposites of Fe(II)-Based Metallo-Supramolecular Polymer and a Layered Inorganic–Organic Hybrid for Improved Electrochromic Materials
Source: Polymers (Basel). 2022 Feb 25;14(5):915. doi: 10.3390/polym14050915 (PMC8912828; doi:10.3390/polym14050915)
Supplement: Supplementary file 1 [file polymers-14-00915-s001.zip]

Archive with 1 entries (1 files):
- polymers-1566860-supplementary.pdf
